# Supplementary material for: Thrombomodulin protects against acute vascular and multiorgan injury in sickle cell disease
Source: JCI Insight. 2025 Dec 9;11(2):e193884. doi: 10.1172/jci.insight.193884 (PMC12892889; doi:10.1172/jci.insight.193884)
Supplement: Supporting data values [file jciinsight-11-193884-s169.xlsx]

## Sheet: Figure 1
Figure 1
Multiorgan Failure	Delta Platelet %	Delta Hgb %	VCAM1	VEGF	vWF
Yes	-83.4951	-57.1429	4342.7	2.787	110.734
Yes	-86.5815	-17.3333	855.688	830.509	114.148
Yes			1414.65	2220.34	114.532
Yes	9.94624	-29.0909	2065.34	385.316	24.879
Yes	46.1059	-38	1009.66	758.352	112.732
Yes	-71.1111	-17.1429	1437.58	633.9	117.036
Yes	-37.8698	-20.8955	2473.51	3062.42	113.425
Yes	-59.596	-21.1268	913.96	115.875	112.132
Yes	-25.4237	-9.43396	3802.76	415.968	113.149
Yes	-154.651	1.38889	2356.99	8.322	51.0369
Yes	4.16667	-15.6627	1201.81	1798.64	114.723
Yes	-30.7432	-14.1414			112.201
No	-41.3098	-14.9425	1138.87	221.849	43.0874
No	2.7907	5.71429	496.365	450.465	118.232
No	51.1811	-6.25	963.52	127.814	61.5139
No	20.1278	-33.3333	1362.23	212.407	117.417
No	-18.8552	1.44928	1799.5	567.835	70.9854
No	-7	3.30579	1167.61
No	23.062	-4.34783	536.278	47.873	74.4438
No	-13.7331	0	803.78	208.462	13.5389
No	12.9799	-5.71429	1042.48	298.393	55.424
No	19.3333	10.0775	1008.9	773.469	19.2003
No	20.5607	-7.46269	545.592	54.538	113.941
No	-0.645161	19.2308		304.718	47.1338

## Sheet: Figure 2
Figure 2
TM Fluorescent Intensity	Control	2 hours post-Hb	24 hours post-Hb
	26.242	20.838	15.225
	27.234	18.838	10.821
	19.925	10.334	17.223
	16.224	14.126	16.212
	19.334	13.336	9.244
	20.725	11.233	14.334
	21.093	20.165	19.838
		14.012	13.367
TM-CD31 Fluorescent Intensity	Control	2 hours post-Hb	24 hours post-Hb
	1.08295	0.962583	0.776469
	0.872242	0.480096	0.335213
	0.565682	0.356554	0.657793
	0.595726	0.504806	0.487843
	0.599727	0.504521	0.397694
	0.674532	0.371548	0.444438
	1	0.839788	0.687912
		0.556739	0.662881
Soluble TM	Control	2 hours post-Hb	2 hours post-Hb + Sivelestat
	30.7	54.9	38.4
	39.9	55.3	50.5
	36.3	101.8	27.6
	24.7	60.2	46.2
	29.5	76.6	38
	32.4	59.3	40.8
Soluble TM	Control	24 hours post-Hb	24 hours post-Hb + Sivelestat
	32.5	55.2	53.6
	37.2	51.9	33.1
	20.3	74.2	22.8
	38.4	50.8	51.3
	26.3	56.9	44.2
	32.4	60.2	41.8
ELANE concentrations	Control	2 hours post-Hb
	16908.5	23093.5
	8088.32	15878.6
	10721.2	27023.5
	13011.5	16533.3
ELANE concentrations	Control	24 hours post-Hb
	12956.1	14845.2
	7333.03	12412.5
	8321.36	16281.7
	8351.95	9581.89
Thrombomodulin Intensity	Hb, 24 hours	Hb+Sivelestat, 24 hours
	13.89	16.69
	16.36	17.34
	12.56	22.22
	17.23	18.38
	12.25	18.35
	16.39	17.26
TM/CD31 Intensity	Hb, 24 hours	Hb+Sivelestat, 24 hours
	0.615691	0.516399
	0.500765	0.780378
	0.431763	0.758103
	0.630212	0.75051
	0.392251	0.569522
	0.654814	0.588878

## Sheet: Figure 3
Figure 3
Fibrinogen Intensity	Control	Hb+NSS	Hb+TM
2 Hours	23.452	50.643	24.575
	20.034	38.757	29.219
	22.096	33.576	27.084
	27.794	36.869	20.769
	25.93	40.085	26.397
	24.649	43.03	36.608
	26.565	42.734	23.452
	22.687	38.682	26.034
Fibrinogen Intensity	Control	Hb+NSS	Hb+TM
24 Hours	27.3	49.5	32.5
	25.5	39.3	27.6
	23.8	35.7	34.3
	25.5	36.4	25.4
	25.4	41.2	24.4
	23.2	36.5	34.4
	25.4	35.4	29.4
	22	34.3	29.3
Complement Intensity	Control	Hb+NSS	Hb+TM
2 Hours	13.23	26.383	14.139
	11.44	16.886	12.812
	13.911	22.753	12.782
	13.192	23.363	12.977
	11.67	15.471	17.446
	15.161	14.066	14.585
	11.639	16.898	13.073
	13.16	18.676	14.84
Complement Intensity	Control	Hb+NSS	Hb+TM
24 Hours	14.2	19.4	15.4
	12.2	23.4	13.3
	12.9	20.3	15.7
	14	20	14
	11.2	13.9	15.4
	14.4	15.4	17.4
	12.3	17.7	15.1
	14.3	21.5	16.8
Activated Protein C	Control	Hb+NSS	Hb+TM
2 Hours	5.1	9.33	10.64
	5.12	8.16	10.86
	8.23	7.91	11.26
	6.61	7.32	10.11
	5.56	6.06	11.04
	7.39	6.1	10.9
Activated Protein C	Control	Hb+NSS	Hb+TM
24 Hours	6.23	8.52	10.99
	7.4	8.22	10.57
	6.62	8.5	9.8
	5.68	5.98	9.47
	6.75	7.15	9.87
	6.01	6.22	9.4
TAT Complexes	Control	Hb+NSS	Hb+TM
2 Hours	0.93	5.56	3.41
	1.21	8.95	4.14
	1.95	5.25	2.93
	1.41	7.13	2.4
	1.13	9.34	1.88
	1.23	3.62	2.36
TAT Complexes	Control	Hb+NSS	Hb+TM
24 Hours	1.09	6.3	2.22
	1.31	6.58	3.32
	2.35	4.17	3.36
	1.28	6.34	4.29
	1.84	4.1	4.39
	1.16	4.94	2.16
VCAM-1	Control	Hb+NSS	Hb+TM
2 Hours	1488.8	1592.6	1361.1
	1681.6	1775.1	1608.3
	1297.3	1994.2	1288.9
	1449.7	2088.9	1324.4
	1469.2	2036.7	1565.2
	1294.6	2458.8	1943.4
	1559.6	2247.2	1556.6
	1172.6	1492.4	1436.6
VCAM-1	Control	Hb+NSS	Hb+TM
24 Hours	1566.9	1822.8	1631.6
	1487.6	1777.6	1788.7
	1752.3	2444.3	1392.6
	1479.9	1883.1	1526.7
	1317.4	1994.2	1652.3
	1250.5	1428.8	1242.5
	1436.4	1916.3	1751.1
	1517.9	1694.3	1712.4
vWF	Control	Hb+NSS	Hb+TM
2 Hours	69.9	320.2	130.9
	143.9	313	180.7
	99.6	359.4	188.7
	102.6	417.4	272.4
	54.1	170.2	88.9
	80.8	375.8	263.8
	83.3	237.4	180
	96.6	197.7	161.9
vWF	Control	Hb+NSS	Hb+TM
24 Hours	86.3	216.1	204.2
	130.7	398.2	311.3
	60.5	222.8	131.2
	86.3	267.6	140.6
	71	238.2	56.4
	126.1	365.5	231.3
	107.8	263.2	207.6
	94.2	171.7	175.7
VEGF	Control	Hb+NSS	Hb+TM
2 Hours	55.1	81	69
	56.4	114.8	65.3
	64.6	92.3	73
	63	104.5	69.4
	57.7	102	74.3
	56.6	65.8	64.6
	38.8	68.5	52.3
	78	112.2	86.4
VEGF	Control	Hb+NSS	Hb+TM
24 Hours	70.9	79.6	76.5
	71.6	86.1	79
	73.9	135.1	75.4
	52.4	78.4	63.6
	47	80.9	58.2
	59.4	75.9	75.4
	49.2	74.7	58.5
	48.9	96.6	80.2
E-Selectin	Control	Hb+NSS	Hb+TM
2 Hours	69.7	111.8	66.1
	27.8	110.6	54.5
	42.2	125.8	52.5
	60.4	103.3	81.7
	75.3	88.7	90.7
	71.5	105.5	97
E-Selectin	Control	Hb+NSS	Hb+TM
24 Hours	52.5	114.2	75.7
	40.5	90.8	73.9
	62.1	92.7	77.4
	58.8	78.5	81.2
	72.6	104	43.7
	69.1	85.6	81.8
Endothelin-1	Control	Hb+NSS	Hb+TM
2 Hours	1.65	3.35	2.97
	2.05	7.59	2.93
	1.92	4.77	1.93
	1.54	3.26	1.82
	0.82	3.28	1.09
	0.75	3.72	2.06
Endothelin-1	Control	Hb+NSS	Hb+TM
24 Hours	1.61	3.2	1.66
	1.7	3.84	2.21
	1.82	2.57	3.88
	1.17	2.46	1.13
	1.52	3.29	1.25
	1	3.11	1.59

## Sheet: Figure 4
Figure 4
Peak Enhancement	Control	Hb+NSS	Hb+TM
2 Hours	6.5	9.79	10.35
	9.27	3.42	9.08
	12.3	4.54	6.05
	11.94	4.35	7.33
	12.22	5.94	9.51
		2.86	14.17
Peak Enhancement	Control	Hb+NSS	Hb+TM
24 Hours	14.58	10.69	12.24
	15.21	0.28	12.06
	13.95	12.32	13.15
	2.53	0.43	13.48
	13.24	0.39	10.27
	10.91	7.76	9.44
	14.03	4.54	0.33
	16.86	11.84	14.54
	9.61	0.11	12.4

## Sheet: Figure 5
Figure 5
sC5-b9	Control	Hb+NSS	Hb+TM
2 Hours	320.4	381.4	361.2
	244.2	353.8	327
	223.4	338.8	301.2
	201.6	357.2	295
	288.6	358.8	264.4
	247.4	355.6	304.2
	296.2	393	276.4
	331.8	419.6	294.8
sC5-b9	Control	Hb+NSS	Hb+TM
24 Hours	295	337	268.8
	331.8	348.2	333.6
	308.8	434.6	366.8
	275.2	346.2	310.4
	216.8	355.6	290.6
	287.8	343.2	232.4
	230.8	342	307.2
	308.8	370.2	335.6
Urine KIM-1	Control	Hb+NSS	Hb+TM
2 Hours	313.47	587.6	362.7
	602.19	1968.2	930.8
	132.8	1198.2	708.4
	395.1	1223.88	911.3
	402	1446.5	364.7
	128	1224.75	493.8
	80.19	1001	647.1
	480.15	959.25	685.8
Urine KIM-1	Control	Hb+NSS	Hb+TM
24 Hours	279.8	545.6	445.7
	366.6	435.6	436.2
	334.9	432.9	251
	562.3	981.2	517.6
	377.1	617.6	472
	293.2	572.7	494.4
	270.1	574.9	426.5
	188.9	521.3	349.2
Urine NGAL	Control	Hb+NSS	Hb+TM
2 Hours	288	1573.7	814.9
	395.7	1526.9	1171.4
	175.4	2151	442.9
	331.3	2057.5	1031.3
	223.4	1644	1172.8
	179.4	1160.1	697.3
	157.6	1894.7	434.7
	120.8	984.6	368.7
Urine NGAL	Control	Hb+NSS	Hb+TM
24 Hours	142.7	652	495.5
	298.5	1194.5	775.5
	288.4	952.5	314.6
	191.8	665.5	419.7
	451.1	1180.5	660
	281.4	2066	982.5
	171.2	679.5	248.4
	105.4	647.5	213.5
Albuminuria	Control	Hb+NSS	Hb+TM
2 Hours	77.7	410.8	297
	128.2	341.2	219.4
	127.8	248.3	122
	42.1	229.4	210.8
	71.9	316.4	99.8
	68.5	115.9	80.4
	68.1	229.7	106.4
	42.7	128.3	88.4
Albuminuria	Control	Hb+NSS	Hb+TM
24 Hours	103.9	188.9	154.3
	77.1	209.9	132
	100.9	339.3	109.5
	74.2	349.8	129.1
	100.4	192.1	109.5
	64.4	124.6	91.2
	69.9	159.3	101.6
	65	112.7	91.2
BUN	Control	Hb+NSS	Hb+TM
2 Hours	24.13	28.99	29.12
	28.5	39.75	28.64
	26.32	29.75	28.65
	23.76	42.24	23.79
	23.21	56.52	28.26
	22.72	27.26	29.48
	22.91	51.32	28.08
	23.68	32.76	23.45
BUN	Control	Hb+NSS	Hb+TM
24 Hours	27.3	34.1	30.7
	27.6	50.3	33.6
	26.4	32.3	28.4
	22.8	41.7	35.1
	19.7	32.4	32.1
	29.2	39.1	33.5
	22.4	35.8	23
	30.7	37.9	33.3
Cystatin C	Control	Hb+NSS	Hb+TM
2 Hours	0.573	0.585	0.599
	0.687	0.81	0.621
	0.543	0.753	0.721
	0.533	0.759	0.657
	0.628	0.721	0.544
	0.489	0.641	0.588
	0.584	0.593	0.565
	0.614	0.777	0.644
Cystatin C	Control	Hb+NSS	Hb+TM
24 Hours	0.594	0.827	0.64
	0.528	0.625	0.582
	0.489	0.6	0.579
	0.56	0.611	0.582
	0.691	0.717	0.554
	0.526	0.594	0.594
	0.628	0.715	0.576
	0.496	0.857	0.563

## Sheet: Figure 6
Figure 6
Acute Lung Injury Score	Control	Hb+NSS	Hb+TM
2 Hours	0.186	0.2905	0.134
	0.131	0.242	0.151
	0.1175	0.2085	0.1775
	0.0915	0.311	0.135
	0.1185	0.2625	0.163
	0.038	0.194	0.1185
	0.105	0.1775	0.0805
	0.0815	0.1585	0.08
Acute Lung Injury Score	Control	Hb+NSS	Hb+TM
24 Hours	0.082	0.123	0.1965
	0.095	0.1375	0.074
	0.082	0.138	0.0875
	0.0585	0.141	0.06
	0.0135	0.1295	0.0665
			0.0665
Lung Wet-to-Dry Ratio	Control	Hb+NSS	Hb+TM
2 Hours	4.54	7.29	5.15
	4.71	6.28	5.24
	5.16	7.56	5.16
	4.17	6.68	4.94
	5.2	6.38	5.09
	4.9	5.44	4.97
Lung Wet-to-Dry Ratio	Control	Hb+NSS	Hb+TM
24 Hours	4.96	6.84	5.63
	4.94	6.94	4.65
	4.52	5.56	5.15
	4.18	5.56	5.56
	4.37	6.14	5.58
	3.69	7.3	5.86
MPO	Control	Hb+NSS	Hb+TM
2 Hours	1.05	2.67	1.7
	1.95	2.53	1.81
	1.93	2.64	1.69
	1.71	2.7	1.78
	1.43	1.49	1.26
	1.93	1.9	1.75
	1.6	2.43	2.22
	1.93	2.59	1.97
MPO	Control	Hb+NSS	Hb+TM
24 Hours	1.93	2.29	2.05
	1.85	2.48	1.82
	1.84	2.27	2.01
	1.68	2.31	1.94
	1.49	1.61	1.94
	1.84	2.46	2.11
	1.72	2.12	1.6
	1.64	1.99	1.21
IL-6	Control	Hb+NSS	Hb+TM
2 Hours	73.4	107.4	79.3
	87.8	119.6	71.1
	73.2	76.7	89.4
	84.8	88.5	92.7
	74.8	107.8	84.2
	60.2	120.6	63.2
	75.2	161.6	88.6
	63.8	78.1	94.2
IL-6	Control	Hb+NSS	Hb+TM
24 Hours	56.6	117.3	82.2
	66.6	83.2	64.2
	89.6	138	94.8
	86.2	98.4	83.8
	75.8	81.2	63.3
	92.3	136.9	111.3
	83.5	121.4	93.4
	56.3	82.3	81.3
TNFa	Control	Hb+NSS	Hb+TM
2 Hours	792.8	1029.9	832
	943.7	1252.5	642.4
	545	1466.9	824.4
	856.9	1511.5	914.7
	472.8	836.7	590.2
	831.7	807	877.2
	726.2	1228.7	1051.8
	913.8	1017.9	1004.2
TNFa	Control	Hb+NSS	Hb+TM
24 Hours	952.5	1149.9	836
	886.6	938.1	691.2
	613.4	795.1	853.4
	748.5	1138.6	875.7
	566.4	1115	1082.2
	591.8	769.9	777.4
	984.9	1275.9	1034.4
	846.2	1152.1	729

## Sheet: Figure 7
Figure 7
VE-Cadherin	Control	Hb+NSS	Hb+TM
2 Hours	1.18055	0.496478	1.07147
	1.14203	0.49468	0.881808
	1.00614	0.401743	0.760565
	0.961987	0.395601	0.891035
	0.857261	0.2953	0.769567
	0.85203	0.28044	0.817475
VE-Cadherin	Control	Hb+NSS	Hb+TM
24 Hours	1.18083	0.93332	0.978382
	1.17841	0.753792	0.944777
	1.00038	0.653576	0.855946
	0.903406	0.653195	0.848302
	0.89648	0.559246	0.747079
	0.840501	0.541806	0.744447
VCAM-1	Control	Hb+NSS	Hb+TM
2 Hours	1.09109	1.91097	1.34871
	1.08431	1.83143	1.19802
	1.01227	2.05415	1.15587
	0.98583	1.92857	1.09339
	0.924814	2.01705	0.987494
	0.90168	2.01538	0.98201
VCAM-1	Control	Hb+NSS	Hb+TM
24 Hours	1.22123	1.75957	1.3494
	1.15294	1.73824	1.32823
	0.999569	1.54677	1.19769
	0.93567	1.51676	1.16607
	0.908797	1.24917	1.08549
	0.781793	1.09377	0.993693
ICAM-1	Control	Hb+NSS	Hb+TM
2 Hours	1.12053	1.57538	1.17758
	1.06356	1.56743	1.16338
	1.0038	1.41457	1.05453
	0.994324	1.37474	1.01546
	0.924745	1.2166	0.959867
	0.893035	1.05043	0.947803
ICAM-1	Control	Hb+NSS	Hb+TM
24 Hours	1.0845	1.39775	1.19507
	1.05747	1.39177	1.17329
	1.01016	1.30724	1.09538
	0.989197	1.30013	1.08827
	0.929659	1.07561	1.00965
	0.929012	1.06691	0.978665

## Sheet: Supplementary Figure 1
Supplementary Figure 1
Hb	Control	Hb
	198.898	663.444
	151.462	585.062
	138.496	585.062
	163.261	623.537
	79.9374	529.236
	140.774	585.062
	193.414	662.768
	135.533	583.404
	113.21	529.236
	76.473	500.316
	170.951	640.427
	172.083	662.768
Heme	Control	Hb
	56.172	119.212
	58.722	135.901
	50.052	108.553
	57.4725	122.578
	68.1314	110.376
	41.8921	131.413
	57.192	101.147
	38.5771	118.735
	44.6971	110.544
	48.2033	127.15
	69.9419	118.931
	73.8943	141.96

## Sheet: Supplementary Figure 2
Supplementary Figure 2
Raw data provided under Figure 2 of this document

## Sheet: Supplementary Figure 3
Supplementary Figure 3
TM Intensity	HB+NSS	HB+TM
26 hours	20.838	11.342
	18.838	16.326
	10.334	18.828
	14.126	21.236
	13.336	11.446
	11.233	10.892
	20.165	16.346
	14.012	21.638
CD31 Intensity	HB+NSS	HB+TM
26 hours	21.648	25.868
	39.238	38.683
	28.983	36.218
	27.983	25.356
	26.433	33.367
	30.233	27.367
	24.012	24.334
	25.168	21.088
TM Intensity	HB+NSS	HB+TM
48 hours	15.225	16.368
	10.821	10.332
	17.223	21.202
	16.212	14.356
	9.244	12.229
	14.334	16.319
	19.838	18.323
	13.367	13.829
CD31 Intensity	HB+NSS	HB+TM
48 hours	19.608	22.319
	32.281	35.491
	26.183	28.231
	33.232	34.232
	23.244	24.311
	32.252	31.257
	28.838	26.039
	20.165	16.933
